# Supplementary material for: Multiphotonic Ablation and Electro-Capacitive Effects Exhibited by Candida albicans Biofilms
Source: Bioengineering (Basel). 2024 Mar 28;11(4):333. doi: 10.3390/bioengineering11040333 (PMC11048035; doi:10.3390/bioengineering11040333)
Supplement: Supplementary file 1 [file bioengineering-11-00333-s001.zip]

Archive with 1 entries (1 files):
- bioengineering-2897180-Supplementary Material S1.pdf
